# Supplementary material for: Phylogenomics of plant genomes: a methodology for genome-wide searches for orthologs in plants
Source: BMC Genomics. 2008 Apr 21;9:183. doi: 10.1186/1471-2164-9-183 (PMC2377279; doi:10.1186/1471-2164-9-183)
Supplement: Additional File 1 — Comparison of DATF, DRTF and semi-automatic clustering for TF families. [file 1471-2164-9-183-S1.xls]

## Sheet: Feuil1
Additional file1: Comparison of DATF, DRTF and GreenPhyl semi-automatic clustering for TF families
Number of sequence per family for each database
* family divided into several subgroups
		Arabidopsis thaliana				Oryza sativa
TF FAMILY		DATF		Greenphyl		DRTF		Greenphyl		Inflation
				locus (splice form)				locus (splice form)
EIL		6		6(6)		9		11(17)		1.2
BBR/BPC		7		8(14)		4		4(7)		1.2
S1Fa-like		3		3(3)		2		2(4)		1.2
BES1		8		6(10)		6		5(5)		2
GIF		3		3(3)		3		3(3)		1.2
TCP		23		23(27)		21		23(26)		1.2
PLATZ		10		9(10)		16		16(20)		1.2
GeBP		21		29(29)		15		25(25)		1.2
SRS		10		10(13)		5		5(6)		1.2
PBF-2-like(Whirly)		2		3(3)		1		2(3)		1.2
AUX/IAA family		29		27(32)		31		31(50)		2
CCAAT-HAP3		11		10(17)		12		11(16)		3
CCAAT-HAP2		10		10(20)		11		10(19)		1.2
C2C2-DOF		36		36(43)		30		31(37)		1.2
C2C2-YABBY		5		5(6)		8		8(12)		1.2
TAZ		9		12(14)		6		9(15)		1.2
TUB/TLP		11		11(16)		14		14(21)		1.2
SBP		16		17(28)		20		20(28)		1.2
HSF		23		24(26)		29		27(38)		1.2
AP2/EREBP		146		141(154)		165		167(185)		1.2
NAC		107		110(122)		131		136(161)		1.2
bZIP		72		89(125)		84		106(134)		1.2
MADS		104		117(136)		64		84(108)		1.2
WRKY		72		70(83)		98		93(109)		2
GRAS		33		33(35)		55		62(66)		1.2
AS2		42		42(45)		36		40(43)		1.2
MBF1		3		3(3)		2		2(3)		1.2
Nin-like		14		14(17)		13		16(19)		1.2
ZF-HD		16		16(17)		15		15(15)		1.2
CPP		8		8(9)		11		12(17)		2
ARF		23		23(34)		26		29(45)		2
ZIM		18		16(23)		18		17(26)		1.2
VOZ		2		2(2)		2		3(3)		1.2
ULT		2		2(2)		2		3(3)		1.2
GARP-G2-like		43		40(53)		46		43(53)		2
GARP-ARR-B		10		12(13)		8		9(11)		2
LUG		2		4(9)		6		8(13)		2
CAMTA		6		6(7)		6		7(10)		2
ALFIN		7		7(9)		10		10(13)		2
CCAAT-DR1		2		2(5)		1		1(1)		3
CCAAT-HAP5		13		14(20)		16		16(18)		1.2
NZZ		1		3(4)		1		6(6)		1.2
GRF		9		9(9)		12		14(20)		2
HRT-like		2		3(3)		1		1(1)		1.2
MYB3R and R2R3		150		142(160)		129		130(156)		2
E2F-DP		8		6+2(11+4)*		8		5+3(6+3)*		1.2
LIM		13		6+8(11+9)*		10		6+4(7+6)*		1.2
FHA		16		9+5 (9+6)*		16		7+5 (12+5)*		1.2
HB		87		73+21 (79+28)*		82		83+29 (100+45)*		1.2
HMG		11		7+2+1(12+2+1)*		10		6+1+2(15+1+3)*		1.2
JUMONJI		17		9+6+6(10+8+8)*		15		9+6+6 (9+7+8)*		2
ABI3-VP1		60		3+16+43 (3+18+46)*		52		5+14+33 (8+15+34)*		2
TRIHELIX		26		17+13+3 (19+16+3)*		20		18+14+5 (21+16+7)*		1.2
ARID		10		3+4+1 (4+4+1)*		5		2+1+5 (3+1+9)*		1.2
bHLH		127		149+4+6+5 (190+4+6+6)*		156		162+3+8+1 (203+3+8+2)*		1.2
C2C2 gata		26		21+3+2(25+6+2)*		21		20+3+1(22+3+2)*		2
C2C2 co-like		36		20+2+6+5+2+6(36+2+6+8+4+7)*		40		19+2+5+1+1+5(41+2+7+2+3+13)*		2
C2H2		134		67+25+8+2+3+5+2+1+2		94		76+33+9+13+3+1+2+1+1		1.2
				(67+29+8+2+4+5+2+1+2)*				(77+46+10+13+3+1+2+2+1)*
C3H		59		11+1+8+3+2+2+1+2+11+4+4+3+2+3		57		12+1+7+3+2+3+3+3+1+8+4+3+3+3+1+3		1.2
				(12+2+12+4+3+2+1+3+14+5+5+3+2+3)*				(15+4+13+3+2+5+3+1+16+8+4+8+3+1+3)*
Myb-related		49		5+2+23+38 (6+3+32+48)*		63		2+4+15+50 (3+4+22+58)*		1.2
PcG		44		10+13+3(14+17+3)*		33		10+19+3 (10+20+3)*		1.2
PHD		56		10+10+2+3+1+1+1+7+3+4+2+1+1+2+3+2		64		8+14+2+1+1+1+3+6+3+3+2+2+2+2+4+1		1.2
				(11+10+5+3+2+2+4+7+4+4+3+1+1+2+4+2)*				(11+16+3+1+1+1+4+7+4+3+2+2+4+2+7+1)*
SAP		1		1		0		0
LFY		1		1		1		1
