# Supplementary material for: Phylogenomics of plant genomes: a methodology for genome-wide searches for orthologs in plants
Source: BMC Genomics. 2008 Apr 21;9:183. doi: 10.1186/1471-2164-9-183 (PMC2377279; doi:10.1186/1471-2164-9-183)
Supplement: Additional File 2 — List of species name abbreviations recognized by the GreenPhyl pipeline. [file 1471-2164-9-183-S2.txt]

'ARATH'=>'Arabidopsis thaliana (ARATH)'
'ORYZA'=>'Oryza sativa (ORYZA)- Rice'
'MAIZE'=>'Zea mays (MAIZE)'
'TOBAC'=>'Nicotiana tabacum (TOBAC)'
'SOLLC'=>'Solanum lycopersicum (SOLLC)-Tomato'
'SOLTU'=>'Solanum tuberosum (SOLTU)'
'PEA' =>'Pisum sativum (PEA)'
'SOYBN'=>'Glycine max (SOYBN)'
'TRIAE'=>'Triticum aestivum (TRIAE)- Wheat'
'HORVU'=>'Hordeum vulgare (HORVU)- Barley'
'SPIOL'=>'Spinacia oleracea (SPIOL)'
'CHLRE'=>'Chlamydomonas reinhardtii (CHLRE)'
'MARPO'=>'Marchantia polymorpha (MARPO)'
'DAUCA'=>'Daucus carota (DAUCA)- Carrots'
'BRANA'=>'Brassica napus (BRANA)- Rape'
'GOSHI'=>'Gossypium hirsutum (GOSHI)- Cotton'
'HELAN'=>'Helianthus annuus (HELAN)'
'MESVI'=>'Mesostigma viride (MESVI)'
'SORBI'=>'Sorghum bicolor (SORBI)'
'CUCSA'=>'Cucumis sativus (CUCSA)-Cucumber'
'LOTJA'=>'Lotus japonicus (LOTJA)'
'PHAVU'=>'Phaseolus vulgaris (PHAVU)'
'NICSY'=>'Nicotiana sylvestris (NICSY)'
'CHLVU'=>'Chlorella vulgaris (CHLVU)'
'OENHO'=>'Oenothera hookeri (OENHO)'
'MEDSA'=>'Medicago sativa (MEDSA)- Lucerne'
'ANTFO'=>'Anthoceros formosae (ANTFO)'
'NEPOL'=>'Nephroselmis olivacea (NEPOL)'
'ADICA'=>'Adiantum capillus-veneris (ADICA)- Maindenhair fern'
'SACOF'=>'Saccharum officinarum (SACOF)'
'VITVI'=>'Vitis vinifera (VITVI)'
'ORYNI'=>'Oryza nivara (ORYNI)'
'SACHY'=>'Saccharum hybrid (SACHY)'
'PHYPA'=>'Physcomitrella patens (PHYPA)'
'PINTH'=>'Pinus thunbergii (PINTH)'
'CHAGL'=>'Chaetosphaeridium globosum (CHAGL)'
'CITSI'=>'Citrus sinensis (CITSI)-Orange'
'PANGI'=>'Panax ginseng (PANGI)'
'LACSA'=>'Lactuca sativa (LACSA)- Lettuce'
'PSINU'=>'Psilotum nudum (PSINU)'
'CHAVU'=>'Chara vulgaris (CHAVU)'
'PETHY'=>'Petunia hybrida (PETHY)'
'ZYGCR'=>'Zygnema circumcarinatum (ZYGCR)'
'ATRBE'=>'Atropa belladonna (ATRBE)'
'STAPU'=>'Staurastrum punctulatum (STAPU)'
'COFAR'=>'Coffea arabica (COFAR)'
'PINKO'=>'Pinus koraiensis (PINKO)'
'HUPLU'=>'Huperzia lucidula (HUPLU)'
'LIRTU'=>'Liriodendron tulipifera (LIRTU)'
'NYMAL'=>'Nymphaea alba (NYMAL)'
'AMBTC'=>'Amborella trichopoda (AMBTC)'
'CALFE'=>'Calycanthus fertilis var. ferax (CALFE)'
'PIPCE'=>'Piper cenocladum (PIPCE)'
'SOLBU'=>'Solanum bulbocastanum (SOLBU)'
'DRIGR'=>'Drimys granadensis (DRIGR)'
'NICTO'=>'Nicotiana tomentosiformis (NICTO)'
'MORIN'=>'Morus indica (MORIN)'
'GOSBA'=>'Gossypium barbadense (GOSBA)'
'AGRST'=>'Agrostis stolonifera (AGRST)- Creeping bent grass'
'POPAL'=>'Populus alba (POPAL)'
'EUCGG'=>'Eucalyptus globulus subsp. globulus (EUCGG)'
'PHAAO'=>'Phalaenopsis aphrodite subsp. formosana (PHAAO)'
'PELHO'=>'Pelargonium hortorum (PELHO)'
'VICFA'=>'Vicia faba (VICFA)-Fava bean'
'JASNU'=>'Jasminum nudiflorum (JASNU)- Winter jasmine'
'PSEAK'=>'Pseudendoclonium akinetum (PSEAK)'
'OLTVI'=>'Oltmannsiellopsis viridis (OLTVI)'
'SCEOB'=>'Scenedesmus obliquus (SCEOB)'
'MESCR'=>'Mesembryanthemum crystallinum (MESCR)- Iceplant'
'OSTTA'=>'Ostreococcus tauri (OSTTA)'
'STIHE'=>'Stigeoclonium helveticum (STIHE)'
'NICPL'=>'Nicotiana plumbaginifolia (NICPL)'
'SINAL'=>'Sinapis alba (SINAL)'
'BETVU'=>'Beta vulgaris (BETVU)- Beet'
'MALDO'=>'Malus domestica (MALDO)- Apple'
'RICCO'=>'Ricinus communis (RICCO)'
'CAPAN'=>'Capsicum annuum (CAPAN)-Pepper'
'PROWI'=>'Prototheca wickerhamii (PROWI)'
'SECCE'=>'Secale cereale (SECCE)'
'MEDTR'=>'Medicago truncatula (MEDTR)'
'IPOBA'=>'Ipomoea batatas (IPOBA)- Batate'
'ANTMA'=>'Antirrhinum majus (ANTMA)-Snapdragon'
'ACOCL'=>'Acorus calamus (ACOCL)-Sweet flag'
'POPEU'=>'Populus euphratica (POPEU)'
'HEVBR'=>'Hevea brasiliensis (HEVBR)'
'VOLCA'=>'Volvox carteri (VOLCA)'
'BRAOL'=>'Brassica oleracea (BRAOL)'
'PETCR'=>'Petroselinum crispum (PETCR)'
'VIGUN'=>'Vigna unguiculata (VIGUN)'
'CATRO'=>'Catharanthus roseus (CATRO)'
'PINPS'=>'Pinus pinaster (PINPS)'
'CUCMA'=>'Cucurbita maxima (CUCMA)'
'AVESA'=>'Avena sativa (AVESA)- Oat'
'LUPLU'=>'Lupinus luteus (LUPLU)'
'PICAB'=>'Picea abies (PICAB)'
'DIACA'=>'Dianthus caryophyllus (DIACA)- Carnation'
'LILLO'=>'Lilium longiflorum (LILLO)'
'RAPSA'=>'Raphanus sativus (RAPSA)'
'CICAR'=>'Cicer arietinum (CICAR)-Garbanzo'
'OENBE'=>'Oenothera bertiana (OENBE)'
'MUSAC'=>'Musa acuminata (MUSAC) - Banana'
'CACAO'=>'Theobroma cacao (CACAO)'
'ACERU'=>'Acer rubrum (ACERU)- Maple Tree'
'ASPOF'=>'Asparagus officinalis (ASPOF)- Garden asparagus'
'MULAC'=>'Muraltia acerosa (MULCA)'
'COCONU'=>'Cocos nucifera (COCONU)- Coconut'
'MANES'=>'Manihot esculenta (MANES)- Cassava'
'FICCA'=>'Ficus carica (FICCA)- Ficus'
'LENCUL'=>'Lens culinaris (LENCUL)- Lentil'
'CUCME'=>'Cucumis melon (CUCME)- Melon'
'PENGL'=>'Pennisetum glaucum (PENGL)- Pearl millet'
'ALLCE'=>'Allium cepa (ALLCE)- Onion'
'POLVU'=>'Polygala vulgaris(POLVU)-milkwort'
'SETIT' =>'Setaria italica (SETIT)'
'TAKCE'=>'Takakia ceratophylla (TAKCE)'
'ORCHID'=>'Orchidantha sp (ORCHID)'
'AELLI'=>'Aeluropus littoralis (AELLI)'
