# Supplementary material for: Phylogenomics of plant genomes: a methodology for genome-wide searches for orthologs in plants
Source: BMC Genomics. 2008 Apr 21;9:183. doi: 10.1186/1471-2164-9-183 (PMC2377279; doi:10.1186/1471-2164-9-183)
Supplement: Additional File 4 — Number of orthologs prediction for TF families by GreenPhyl compared to BBMH and Inparanoid methods. [file 1471-2164-9-183-S4.xls]

## Sheet: Feuil1
Additionnal file3: Number of orthologs prediction for TF families by GreenPhyl compared to BBMH and Inparanoid methods
TF family name		Number of genes				BBMH		INP		GreenPhyl
		AT		OS						Clustering level		O
EIL		6		9		2		3		1.2		2
BBR/BPC		7		4		2		2		1.2		10
S1Fa-like		3		2		0		6		1.2		6
BES1		8		6		2		3		2		8
GIF		3		3		3		5		1.2		5
TCP		23		21		8		11		2		24
PLATZ		10		16		3		4		1.2		9
GeBP		21		15		2		6		1.2		3
SRS		10		5		3		2		1.2		11
PBF-2-like(Whirly)		2		1		2		3		1.2		3
AUX/IAA family		29		31		8		10		2		22
CCAAT-HAP3		11		12		3		4		3		6
CCAAT-HAP2		10		11		5		5		1.2		6
C2C2-DOF		36		30		8		6		1.2		5
C2C2-YABBY		5		8		2		3		1.2		5
TAZ		9		6		3		5		2		14
TUB/TLP		11		14		5		5		1.2		19
SBP		16		20		8		9		2		24
HSF		23		29		8		8		1.2		22
AP2/EREBP		146		165		42		59		5		84
NAC		107		131		32		33		2		70
bZIP		72		84		28		31		2		73
MADS		104		64		17		17		2		40
WRKY		72		98		22		39		3		19
GRAS		33		55		15		20		1.2		39
AS2/LOB		42		36		14		14		2		37
MBF1		3		2		2		3		1.2		3
Nin-like		14		13		4		6		1.2		15
ZF-HD		16		15		4		8		1.2		15
CPP		8		11		3		2		2		5
ARF		23		26		8		9		2		16
ZIM		18		18		5		8		1.2		9
VOZ		2		2		1		2		1.2		2
ULT		2		2		1		1		1.2		6
GARP-G2-like		43		46		18		24		2		25
GARP-ARR-B		10		8		2		2		2		9
LUG		2		6		4		6		2		6
CAMTA		6		6		3		6		2		15
ALFIN		7		10		3		5		2		9
CCAAT-DR1		2		1		1		2		3		2
CCAAT-HAP5		13		16		4		7		1.2		15
NZZ		1		1		2		2		1.2		3
GRF		9		12		5		4		2		17
HRT-like		2		1		1		1		1.2		1
MYB3R and R2R3		150		129		42		59		2		92
E2F		6		5		2		2		1.2		4
DP		2		3		1		1		1.2		3
LIM sf1		6		6		4		4		1.2		12
LIM sf2		8		4		1		1		1.2		4
FHA sf1		9		7		6		7		1.2		10
FHA sf2		5		5		2		2		1.2		8
HB sf1		73		83		15		21		2		83
HB sf2		21		29		11		15		2		22
HMG sf1		7		6		3		4		1.2		2
HMG sf2		2		1		1		2		1.2		2
HMG sf3		1		2		1		2		1.2		2
JUMONJI sf1		9		9		4		4		2		8
JUMONJI sf2		6		6		6		6		1.2		6
JUMONJI sf3		6		6		2		3		2		5
ABI3/VP1 sf1		3		5		1		3		2		4
ABI3/(VP1) sf2		16		14		4		4		2		11
ABI3/(VP1) sf3		43		33		7		12		1.2		4
Trihelix GT-1 GT-2		17		18		8		7		1.2		10
Trihelix NtSIP1		13		14		5		8		2		6
Trihelix G3		3		5		2		2		1.2		9
ARID sf1		3		2		1		1		2		6
ARID sf2		4		1		2		2		2		1
ARID sf3		1		5		1		1		1.2		1
bHLH G1		149		162		54		57		2		130
bHLH G2		4		3		1		1		1.2		3
bHLH G3		6		8		1		1		1.2		6
bHLH G4		5		1		2		1		1.2		4
C2C2 Gata sf1		21		20		7		10		2		9
C2C2 Gata sf2		3		3		1		2		2		9
C2C2 Gata sf3		2		1		1		1		2		2
TOTAL		1604		1668		526		673				1220
