# Supplementary material for: Phylogenomics of plant genomes: a methodology for genome-wide searches for orthologs in plants
Source: BMC Genomics. 2008 Apr 21;9:183. doi: 10.1186/1471-2164-9-183 (PMC2377279; doi:10.1186/1471-2164-9-183)
Supplement: Additional File 5 — Extended and In-specific ortholog prediction of GreenPhyl and Inparanoid. [file 1471-2164-9-183-S5.xls]

## Sheet: Feuil1
Additional file4: Extended and In-specific ortholog prediction of GreenPhyl and Inparanoid
GP=GreenPhyl; INP=Inparanoid
TF family name		Extended orthologs				In-specific orthologs				Total
		GP		INP		GP		INP		INP		GP
EIL		1						1		3		2
BBR/BPC		8								2		10
S1Fa-like										6		6
BES1		8				3				3		8
GIF										5		5
TCP		9				3		2		11		24
PLATZ		3				1		1		4		9
GeBP						3		6		6		3
SRS		9								2		11
PBF-2-like(Whirly)										3		3
AUX/IAA family		3		1		14		4		10		22
CCAAT-HAP3		2						1		4		6
CCAAT-HAP2		1						3		5		6
C2C2-DOF		1				2		4		6		5
C2C2-YABBY						4		2		3		5
TAZ		8				1				5		14
TUB/TLP		4				12		2		5		19
SBP		16						1		9		24
HMG								2		8		6
HSF		11				5		2		8		22
AP2/EREBP		2				2		5		59		84
NAC		34				7		6		33		70
bZIP		39				8		8		31		73
MADS		27						4		17		40
WRKY		1				3		27		39		19
GRAS		18				4		1		20		39
AS2/LOB		16				10		3		14		37
MBF1										3		3
Nin-like		9						1		6		15
ZF-HD		7						2		8		15
CPP		3								2		5
ARF		4				2				9		16
ZIM		3				2		4		8		9
VOZ										2		2
ULT						5				1		6
GARP-G2-like		10				1		10		24		25
GARP-ARR-B		5				2				2		9
LUG		1						1		6		6
CAMTA		9								6		15
ALFIN		6						2		5		9
CCAAT-DR1										2		2
CCAAT-HAP5						9		1		7		15
NZZ						1				2		3
GRF		4				6				4		17
HRT-like										1		1
MYB3R and R2R3		36				1		12		59		92
E2F-DP		3				1				3		7
LIM		8				3				5		16
FHA		9								9		18
HB		41		1		31		3		36		105
JUMONJI		3				1		1		13		19
ABI3/VP1		4						12		19		19
Trihelix		9				2		4		17		25
ARID		5						1		4		8
bHLH		54		2		37		11		60		143
C2C2 gata		10		1		1		3		13		20
		464	0	5	0	187	0	153	0	657	0	1217
