# Supplementary material for: Phylogenomics of plant genomes: a methodology for genome-wide searches for orthologs in plants
Source: BMC Genomics. 2008 Apr 21;9:183. doi: 10.1186/1471-2164-9-183 (PMC2377279; doi:10.1186/1471-2164-9-183)
Supplement: Additional File 6 — Segmental and tandem duplications detected as Ultraparalogs (UP) and In-paralogs by GreenPhyl and Inparanoid respectively. [file 1471-2164-9-183-S6.xls]

## Sheet: Feuil1
Additional file5: Segmental and tandem duplications detected as Ultraparalogs
by GreenPhyl (GP) and Inparanoid (IP)
TF family name		Clustering level		Duplications
				Segmental duplications						Tandem duplications
				TIGR		GP		IP		OryGenesDB		GP		IP
EIL		1.2		4		4		0		1		1		1
BBR/BPC		1.2		1		0		0		1		1		0
S1Fa-like		1.2		1		1		1		1		1		1
BES1		2		4		1		0		0		0		0
GIF		1.2		1		1		1		0		0		0
TCP		2		10		8		1		0		0		0
PLATZ		1.2		3		3		1		0		0		0
GeBP		1.2		5		5		1		2		2		0
SRS		1.2		8		4		0		0		0		0
PBF-2-like(Whirly)		1.2		1		1		1		0		0		0
AUX/IAA family		2		18		14		2		5		1		0
CCAAT-HAP3		3		1		1		0		1		0		0
CCAAT-HAP2		1.2		4		4		0		0		0		0
C2C2-DOF		1.2		18		9		0		6		6		0
C2C2-YABBY		1.2		4		3		0		0		0		0
TAZ		2		5		4		0		0		0		0
TUB/TLP		1.2		10		7		0		0		0		0
SBP		2		8		7		0		0		0		0
HSF		1.2		9		8		0		0		0		0
AP2/EREBP		5		89		51		6		26		13		0
NAC		2		48		34		3		16		13		1
bZIP		2		43		25		0		4		2		0
MADS		2		27		19		0		23		20		1
WRKY		3		39		22		2		7		5		2
GRAS		1.2		22		19		1		12		12		1
AS2		2		14		7		1		6		4		0
MBF1		1.2		1		0		1		0		0		0
Nin-like		1.2		7		7		0		0		0		0
ZF-HD		1.2		6		6		3		0		0		0
CPP		2		2		2		0		1		1		0
ARF		2		10		6		1		2		2		0
ZIM		1.2		7		4		2		4		1		0
VOZ		1.2		1		1		1		0		0		0
ULT		1.2		2		1		0		0		0		0
GARP-G2-like		2		19		12		1		1		0		0
GARP-ARR-B		2		3		3		0		0		0		0
LUG		2		0		0		0		1		1		1
CAMTA		2		6		5		2		0		0		0
ALFIN		2		5		5		0		0		0		0
CCAAT-DR1		3		0		0		0		0		0		0
CCAAT-HAP5		1.2		3		3		2		1		1		0
NZZ		1.2		1		1		0		0		0		0
GRF		2		4		4		2		0		0		0
HRT-like		1.2		1		1		0		1		0		0
MYB3R and R2R3		2		61		38		4		8		4		0
Additionnal file5: (continued)
TF family name		Clustering level		Duplications
				Segmental duplications						Tandem duplications
				TIGR		GP		IP		OryGenesDB		GP		IP
E2F		1.2		5		5		0		0		0		0
DP		1.2		1		1		0		0		0		0
LIM sf1		1.2		7		7		0		0		0		0
LIM sf2		1.2		2		0		0		6		6		0
FHA sf1		1.2		1		0		1		0		0		0
FHA sf2		1.2		2		1		0		1		1		0
HB sf1		2		31		26		4		5		5		0
HB sf2		2		11		8				5		3
HMG sf1		1.2		3		1		0		1		0		0
HMG sf2		1.2		1		1		0		0		0		0
HMG sf3		1.2		0		0		0		0		0		0
JUMONJI sf1		2		3		2		0		0		0		0
JUMONJI sf2		1.2		0		0		0		0		0		0
JUMONJI sf3		2		1		1		0		0		0		0
ABI3/VP1 sf1		2		0		0		0		1		1		0
ABI3/(VP1) sf2		2		13		11		0		0		0		0
ABI3/(VP1) sf3		1.2		8		8		0		50		50		3
Trihelix GT-1 GT-2		1.2		7		3		0		1		0		0
Trihelix NtSIP1		2		4		3		0		1		0		1
Trihelix G3		1.2		2		2		0		0		0		0
ARID sf1		2		0		0		0		0		0		0
ARID sf2		2		1		1		0		0		0		0
ARID sf3		1.2		1		0		0		0		0		0
bHLH G1		2		61		48		5		7		5		0
bHLH G2		1.2		1		1		0		2		1		0
bHLH G3		1.2		3		3		0		0		0		0
bHLH G4		1.2		0		0				1		1
C2C2 Gata sf1		2		10		5		3		1		1		0
C2C2 Gata sf2		2		0		0		0		0		0		0
C2C2 Gata sf3		2		1		1		0		0		0		0
Total				705		494		53		211		164		12
